# Supplementary material for: Aspirin Inhibition of Group VI Phospholipase A2 Induces Synthetic Lethality in AAM Pathway Down-Regulated Gingivobuccal Squamous Carcinoma
Source: Cells. 2021 Dec 30;11(1):123. doi: 10.3390/cells11010123 (PMC8750243; doi:10.3390/cells11010123)
Supplement: Supplementary file 1 [file cells-11-00123-s001.zip]

Archive with 1 entries (1 files):
- cells-1492331-supplementary.pdf
